# Supplementary material for: Cognitive Inflexibility Predicts Extremist Attitudes
Source: Front Psychol. 2019 May 7;10:989. doi: 10.3389/fpsyg.2019.00989 (PMC6514156; doi:10.3389/fpsyg.2019.00989)
Supplement: Supplementary file 2 [file Data_Sheet_1.csv]

	lhs	op	rhs	unstandardized estimate	se	z	pvalue	ci.lower	ci.upper	std.lv	standardized estimate
1	SelfSacrifice	~	WCST	0	0	NA	NA	0	0	0	0
2	SelfSacrifice	~	RAT	0	0	NA	NA	0	0	0	0
3	SelfSacrifice	~	WillingnessFight	0.21917283	0.027740193	7.900912166	2.66E-15	0.16480305	0.273542609	0.21917283	0.533941986
4	SelfSacrifice	~	Age	-0.019904927	0.009398423	-2.11790081	0.034183469	-0.038325498	-0.001484357	-0.019904927	-0.120100373
5	SelfSacrifice	~	Gender	0.543888607	0.230123319	2.363465855	0.018104895	0.09285519	0.994922025	0.543888607	0.121302448
6	SelfSacrifice	~	Education	-0.016652838	0.190514652	-0.087409751	0.930345819	-0.390054695	0.356749018	-0.016652838	-0.005901338
7	WillingnessFight	~	WCST	-4.702863919	2.883227839	-1.631110749	0.102866953	-10.35388664	0.948158805	-4.702863919	-0.121437719
8	WillingnessFight	~	RAT	-5.1832791	1.849174289	-2.803023561	0.005062597	-8.807594106	-1.558964093	-5.1832791	-0.182598725
9	WillingnessFight	~	Age	0.030689822	0.028407233	1.080352362	0.279985301	-0.024987333	0.086366976	0.030689822	0.076010006
10	WillingnessFight	~	Gender	2.957555222	0.605978354	4.880628499	1.06E-06	1.769859473	4.14525097	2.957555222	0.270760375
11	WillingnessFight	~	Education	-0.550491824	0.448906355	-1.226295458	0.22008751	-1.430332113	0.329348464	-0.550491824	-0.080076614
12	WCST	~~	RAT	0.005767969	0.002202116	2.619284912	0.008811432	0.001451901	0.010084037	0.005767969	0.213444956
13	Age	~~	Gender	0.449544772	0.401467767	1.119753089	0.262818995	-0.337317592	1.236407135	0.449544772	0.066740832
14	Gender	~~	Education	0.014084102	0.023026663	0.611643218	0.540773838	-0.031047328	0.059215533	0.014084102	0.035601591
15	Age	~~	Education	-0.637412716	0.706404074	-0.902334427	0.366879243	-2.02193926	0.747113828	-0.637412716	-0.059557547
16	SelfSacrifice	~~	SelfSacrifice	3.326867166	0.410786	8.098784203	6.66E-16	2.521741401	4.131992931	3.326867166	0.664656856
17	WillingnessFight	~~	WillingnessFight	25.3995814	2.527716489	10.04842968	0	20.44534812	30.35381468	25.3995814	0.855015273
18	WCST	~~	WCST	0.019807746	0.002086417	9.493664443	0	0.015718443	0.023897049	0.019807746	1
19	RAT	~~	RAT	0.0368671	0.002986778	12.34343539	0	0.031013123	0.042721078	0.0368671	1
20	Age	~~	Age	182.2239644	11.91751827	15.29042878	0	158.8660578	205.581871	182.2239644	1
21	Gender	~~	Gender	0.248975824	0.001794251	138.7630609	0	0.245459155	0.252492492	0.248975824	1
22	Education	~~	Education	0.628582588	0.062231194	10.10076381	0	0.50661169	0.750553486	0.628582588	1
23	SelfSacrifice	~1		1.283771225	0.689259963	1.862535609	0.062527631	-0.067153478	2.634695927	1.283771225	0.573810711
24	WillingnessFight	~1		11.56829458	2.805467551	4.123481868	3.73E-05	6.069679218	17.06690994	11.56829458	2.122477014
25	WCST	~1		0.715633697	0.009679819	73.93048291	0	0.6966616	0.734605793	0.715633697	5.084792659
26	RAT	~1		0.592434207	0.011012418	53.79692111	0	0.570850264	0.614018151	0.592434207	3.085465085
27	Age	~1		37.98723034	0.798926935	47.54781528	0	36.42136232	39.55309836	37.98723034	2.814069925
28	Gender	~1		0.53032825	0.028968138	18.30729479	0	0.473551742	0.587104758	0.53032825	1.062835797
29	Education	~1		2.65517023	0.046531661	57.06158292	0	2.56396985	2.746370609	2.65517023	3.348969534
