# Supplementary material for: Cognitive Inflexibility Predicts Extremist Attitudes
Source: Front Psychol. 2019 May 7;10:989. doi: 10.3389/fpsyg.2019.00989 (PMC6514156; doi:10.3389/fpsyg.2019.00989)
Supplement: Supplementary file 3 [file Data_Sheet_2.csv]

	lhs	op	rhs	unstandardized estimate	se	z	pvalue	ci.lower	ci.upper	std.lv	standardized estimate
1	WillingnessFight	~	WCST	-3.886264108	2.274093626	-1.708928807	0.087464138	-8.343405713	0.570877497	-3.886264108	-0.086768934
2	WillingnessFight	~	RAT	-5.191885032	1.156271801	-4.490194285	7.12E-06	-7.458136118	-2.925633946	-5.191885032	-0.179935841
3	WillingnessFight	~	AUT	-0.591125163	0.163179873	-3.622537227	0.000291727	-0.910951837	-0.27129849	-0.591125163	-0.13998764
4	WillingnessFight	~	Age	0.018241388	0.018357395	0.993680674	0.320378354	-0.017738444	0.054221221	0.018241388	0.035535098
5	WillingnessFight	~	Gender	3.080640943	0.503968795	6.112761298	9.79E-10	2.092880256	4.06840163	3.080640943	0.221728478
6	WillingnessFight	~	Education	-0.249900322	0.189130267	-1.32131322	0.186396948	-0.620588833	0.120788189	-0.249900322	-0.047286416
7	IdentityFusion	~	WCST	1.740436488	12.20227416	0.142632141	0.886580712	-22.1755814	25.65645438	1.740436488	0.007384357
8	IdentityFusion	~	RAT	-18.40714381	6.348849279	-2.899288202	0.003740109	-30.85065974	-5.963627882	-18.40714381	-0.12122761
9	IdentityFusion	~	AUT	-0.514626628	0.89078953	-0.577719663	0.563453401	-2.260542024	1.231288769	-0.514626628	-0.023159279
10	IdentityFusion	~	Age	0.572160149	0.09787343	5.845919051	5.04E-09	0.380331751	0.763988547	0.572160149	0.211806737
11	IdentityFusion	~	Gender	0.114236721	2.669463272	0.042793891	0.965865834	-5.11781515	5.346288591	0.114236721	0.001562459
12	IdentityFusion	~	Education	-0.734417781	1.050077488	-0.699393891	0.484305904	-2.792531838	1.323696277	-0.734417781	-0.026407987
13	Willingness_SelfSacrifice	~	WillingnessFight	0.130534851	0.010166987	12.83908922	0	0.110607923	0.150461779	0.130534851	0.510887997
14	Willingness_SelfSacrifice	~	IdentityFusion	0.004149545	0.001838441	2.257099533	0.024001856	0.000546266	0.007752823	0.004149545	0.085462801
15	Willingness_SelfSacrifice	~	WCST	0	0	NA	NA	0	0	0	0
16	Willingness_SelfSacrifice	~	RAT	0	0	NA	NA	0	0	0	0
17	Willingness_SelfSacrifice	~	AUT	0	0	NA	NA	0	0	0	0
18	Willingness_SelfSacrifice	~	Age	-0.007221685	0.004356417	-1.657711968	0.097375617	-0.015760107	0.001316736	-0.007221685	-0.055060154
19	Willingness_SelfSacrifice	~	Gender	-0.116314816	0.116020344	-1.002538106	0.316083772	-0.343710513	0.11108088	-0.116314816	-0.032765338
20	Willingness_SelfSacrifice	~	Education	0.058151881	0.04295025	1.353935794	0.175756863	-0.026029062	0.142332824	0.058151881	0.043065805
21	WCST	~~	RAT	0.004868004	0.002274918	2.139859273	0.032366141	0.000409247	0.009326761	0.004868004	0.132002748
22	WCST	~~	AUT	0.057403264	0.014259984	4.025478932	5.69E-05	0.029454209	0.085352318	0.057403264	0.227798565
23	RAT	~~	AUT	0.085271546	0.018133767	4.702362437	2.57E-06	0.049730015	0.120813076	0.085271546	0.218000694
24	Age	~~	Gender	-0.015731467	0.248718041	-0.063250207	0.949567266	-0.50320987	0.471746935	-0.015731467	-0.002354213
25	Gender	~~	Education	0.055962236	0.02394298	2.337312878	0.019422921	0.009034857	0.102889615	0.055962236	0.086218742
26	Age	~~	Education	2.671180446	0.664233289	4.021449224	5.78E-05	1.369307121	3.97305377	2.671180446	0.152051465
27	WillingnessFight	~~	IdentityFusion	80.4622803	9.12333214	8.819396145	0	62.58087789	98.34368271	80.4622803	0.354871218
28	WillingnessFight	~~	WillingnessFight	41.44189628	2.527367377	16.39725853	0	36.48834724	46.39544531	41.44189628	0.869553322
29	IdentityFusion	~~	IdentityFusion	1240.519222	40.78496828	30.41608891	0	1160.582153	1320.456291	1240.519222	0.939950864
30	Willingness_SelfSacrifice	~~	Willingness_SelfSacrifice	2.200284372	0.120357667	18.28121489	0	1.96438768	2.436181065	2.200284372	0.707186328
31	WCST	~~	WCST	0.023757859	0.001881778	12.62521741	0	0.020069642	0.027446077	0.023757859	1
32	RAT	~~	RAT	0.057243822	0.003972267	14.4108687	0	0.049458321	0.065029323	0.057243822	1
33	AUT	~~	AUT	2.67278419	0.14365005	18.60621829	0	2.391235265	2.954333115	2.67278419	1
34	Age	~~	Age	180.8600604	8.465563587	21.3642079	0	164.2678607	197.4522602	180.8600604	1
35	Gender	~~	Gender	0.24689039	0.002062428	119.7086211	0	0.242848106	0.250932674	0.24689039	1
36	Education	~~	Education	1.706406764	0.065532338	26.03915579	0	1.577965741	1.834847787	1.706406764	1
37	WillingnessFight	~1		16.33457293	1.823463181	8.957994378	0	12.76065077	19.90849509	16.33457293	2.366116281
38	IdentityFusion	~1		50.04215171	9.583386405	5.221760826	1.77E-07	31.25905951	68.82524391	50.04215171	1.377484758
39	Willingness_SelfSacrifice	~1		1.122332454	0.200742177	5.590915017	2.26E-08	0.728885016	1.515779892	1.122332454	0.636281128
40	WCST	~1		0.710151086	0.008103838	87.63144975	0	0.694267855	0.726034317	0.710151086	4.60730649
41	RAT	~1		0.677369792	0.009564617	70.82037818	0	0.658623487	0.696116096	0.677369792	2.831141091
42	AUT	~1		3.742789161	0.060106257	62.26954349	0	3.624983063	3.860595259	3.742789161	2.289356446
43	Age	~1		36.5808096	0.500077382	73.15029816	0	35.60067594	37.56094326	36.5808096	2.720081879
44	Gender	~1		0.443396135	0.018498145	23.96976208	0	0.407140437	0.479651833	0.443396135	0.892359414
45	Education	~1		2.357542846	0.048356691	48.75318825	0	2.262765474	2.452320219	2.357542846	1.804755244
