# Supplementary material for: Cognitive Inflexibility Predicts Extremist Attitudes
Source: Front Psychol. 2019 May 7;10:989. doi: 10.3389/fpsyg.2019.00989 (PMC6514156; doi:10.3389/fpsyg.2019.00989)
Supplement: Supplementary file 4 [file Data_Sheet_3.csv]

	lhs	op	rhs	unstandardized estimate	se	z	pvalue	ci.lower	ci.upper	std.lv	standardized estimate
1	WillingnessFight	~	WCST	-5.577274382	2.306712228	-2.41784576	0.015612693	-10.09834727	-1.056201492	-5.577274382	-0.116761377
2	WillingnessFight	~	RAT	-6.309582478	1.699498401	-3.712614543	0.000205129	-9.640538135	-2.978626821	-6.309582478	-0.187729241
3	WillingnessFight	~	AUT	-0.584324514	0.271189089	-2.154675604	0.031187228	-1.115845361	-0.052803667	-0.584324514	-0.114396884
4	WillingnessFight	~	Age	0.024935016	0.027834813	0.895821218	0.370348256	-0.029620214	0.079490246	0.024935016	0.047285902
5	WillingnessFight	~	Gender	3.213102872	0.73834888	4.351740702	1.35E-05	1.76596566	4.660240084	3.213102872	0.220425699
6	WillingnessFight	~	Education	-0.419440574	0.277410917	-1.511982937	0.130538203	-0.963155981	0.124274833	-0.419440574	-0.080638587
7	IdentityFusion	~	WCST	-10.84531068	12.59210352	-0.86127871	0.389084559	-35.52538006	13.83475871	-10.84531068	-0.046598186
8	IdentityFusion	~	RAT	-18.52575731	8.594298749	-2.155586843	0.031115941	-35.37027333	-1.681241289	-18.52575731	-0.113124607
9	IdentityFusion	~	AUT	-2.407926256	1.287819147	-1.869770504	0.061515694	-4.932005402	0.116152891	-2.407926256	-0.096750469
10	IdentityFusion	~	Age	0.488281498	0.131361664	3.717077587	0.000201541	0.230817367	0.745745629	0.488281498	0.190038725
11	IdentityFusion	~	Gender	2.533255309	3.884559407	0.652134526	0.514314393	-5.080341225	10.14685184	2.533255309	0.035666982
12	IdentityFusion	~	Education	-0.36058361	1.304714133	-0.27636982	0.782264035	-2.91777632	2.196609101	-0.36058361	-0.014227489
13	SelfSacrifice_Trolley	~	WillingnessFight	0.036713355	0.010306487	3.56215989	0.000367816	0.016513012	0.056913699	0.036713355	0.261844725
14	SelfSacrifice_Trolley	~	IdentityFusion	0.004812455	0.002102617	2.28879285	0.022091391	0.000691401	0.008933508	0.004812455	0.167238627
15	SelfSacrifice_Trolley	~	WCST	0	0	NA	NA	0	0	0	0
16	SelfSacrifice_Trolley	~	RAT	0	0	NA	NA	0	0	0	0
17	SelfSacrifice_Trolley	~	AUT	0	0	NA	NA	0	0	0	0
18	SelfSacrifice_Trolley	~	Age	-0.004464978	0.005176478	-0.862551481	0.388384116	-0.014610688	0.005680731	-0.004464978	-0.060389459
19	SelfSacrifice_Trolley	~	Gender	-0.082306453	0.139563905	-0.589740255	0.555364802	-0.355846681	0.191233775	-0.082306453	-0.04027089
20	SelfSacrifice_Trolley	~	Education	0.031621193	0.04889813	0.646674903	0.517842369	-0.06421738	0.127459767	0.031621193	0.043358123
21	WCST	~~	RAT	0.002530165	0.00163447	1.54800292	0.121621593	-0.000673338	0.005733667	0.002530165	0.079854751
22	WCST	~~	AUT	0.030638703	0.011789719	2.598764481	0.009355994	0.007531278	0.053746127	0.030638703	0.146958121
23	RAT	~~	AUT	0.03809698	0.013746424	2.771410214	0.005581406	0.011154484	0.065039477	0.03809698	0.128575928
24	Age	~~	Gender	-0.038547816	0.35900224	-0.107374861	0.914491597	-0.742179277	0.665083645	-0.038547816	-0.005825063
25	Gender	~~	Education	0.065506028	0.036644047	1.787630817	0.07383559	-0.006314985	0.13732704	0.065506028	0.097640883
26	Age	~~	Education	2.689423287	0.963784776	2.790481187	0.005262976	0.800439837	4.578406737	2.689423287	0.145019086
27	WillingnessFight	~~	IdentityFusion	85.02008992	10.09669281	8.420587963	0	65.23093565	104.8092442	85.02008992	0.379988891
28	SelfSacrifice_Trolley	|	t1	0.748868661	0.239959717	3.120809907	0.001803544	0.278556259	1.219181063	0.748868661	0.748868661
29	WillingnessFight	~~	WillingnessFight	44.37982671	4.003280963	11.0858636	0	36.5335402	52.22611321	44.37982671	0.872461164
30	IdentityFusion	~~	IdentityFusion	1128.017187	30.78930787	36.63665296	0	1067.671253	1188.363122	1128.017187	0.934062292
31	SelfSacrifice_Trolley	~~	SelfSacrifice_Trolley	0.872827017	0	NA	NA	0.872827017	0.872827017	0.872827017	0.872827017
32	WCST	~~	WCST	0.022294303	0.002196167	10.15146	0	0.017989894	0.026598711	0.022294303	1
33	RAT	~~	RAT	0.045030016	0.003462158	13.00634453	0	0.038244312	0.051815721	0.045030016	1
34	AUT	~~	AUT	1.949663558	0.151720169	12.85039146	0	1.652297492	2.247029624	1.949663558	1
35	Age	~~	Age	182.9294186	0.016078261	11377.43772	0	182.8979058	182.9609314	182.9294186	1
36	Gender	~~	Gender	0.239394788	0.009718895	24.63189246	0	0.220346103	0.258443473	0.239394788	1
37	Education	~~	Education	1.880115112	0.212691659	8.839627849	0	1.46324712	2.296983103	1.880115112	1
38	SelfSacrifice_Trolley	~*~	SelfSacrifice_Trolley	1	0	NA	NA	1	1	1	1
39	WillingnessFight	~1		19.2481813	2.413098934	7.976540469	1.55E-15	14.5185943	23.9777683	19.2481813	2.698795341
40	IdentityFusion	~1		73.29680653	11.91419556	6.152056694	7.65E-10	49.94541233	96.64820073	73.29680653	2.109187141
41	SelfSacrifice_Trolley	~1		0	0	NA	NA	0	0	0	0
42	WCST	~1		0.723805113	0.012483793	57.9795808	0	0.699337327	0.748272899	0.723805113	4.847576805
43	RAT	~1		0.710049752	0.016102035	44.09689524	0	0.678490343	0.741609161	0.710049752	3.346090847
44	AUT	~1		4.050746268	0.07661932	52.86847048	0	3.90057516	4.200917377	4.050746268	2.90104993
45	Age	~1		38.46567173	0.739713529	52.00076817	0	37.01585985	39.9154836	38.46567173	2.844012782
46	Gender	~1		0.397014925	0.022591324	17.57377853	0	0.352736744	0.441293107	0.397014925	0.811427063
47	Education	~1		2.346268662	0.076229564	30.77898553	0	2.196861461	2.495675863	2.346268662	1.711139907
